# Supplementary material for: The effect of time pressure and ego depletion on young children’s helping behavior
Source: Front Psychol. 2025 Apr 17;16:1584248. doi: 10.3389/fpsyg.2025.1584248 (PMC12043665; doi:10.3389/fpsyg.2025.1584248)
Supplement: Supplementary file 1 [file Data_Sheet_1.zip]

Archive with 5 entries (4 files):
- Data Sheet 1/
- Data Sheet 1/Data-1.xlsx
- Data Sheet 1/Data-2.xlsx
- Data Sheet 1/Experiment 1.R
- Data Sheet 1/Experiment 2.R
