# Supplementary material for: The effect of time pressure and ego depletion on young children’s helping behavior
Source: Front Psychol. 2025 Apr 17;16:1584248. doi: 10.3389/fpsyg.2025.1584248 (PMC12043665; doi:10.3389/fpsyg.2025.1584248)
Supplement: Supplementary file 1 [file Data_Sheet_1.zip › Data Sheet 1/Data-1.xlsx]

## Sheet: Data-1
ID	age	A	T	Y	R	P	D	B	E	S
1	4.99	4	1	1	417.319	5	5	5	5	1
2	4.71	4	1	1	675.688	5	5	5	4	2
3	4.71	4	1	0	641	3	4	5	4	2
4	4.83	4	1	0	545.231	5	3	4	4	2
5	4.82	4	1	0	449.442	5	5	5	4	2
6	4.5	4	1	0.5	561.843	5	5	4	4	2
7	4.37	4	1	0	636.807	5	4	5	5	1
8	4.94	4	1	0	426.76	5	2	4	4	1
9	4.81	4	0	1	414.68	5	3	4	5	2
10	4.76	4	0	1	474.265	5	5	5	5	2
11	4.9	4	0	0.5	592.762	5	5	5	5	1
12	4.76	4	0	1	502.829	3	5	5	5	1
13	4.14	4	0	0	441.619	5	5	3	3	2
14	4.89	4	0	0	463.66	3	5	4	3	1
15	4.68	4	1	0	403.36	5	5	5	3	2
16	4.53	4	1	0	470.51	5	4	4	4	1
17	4.99	4	1	0	579.04	4	4	4	5	2
18	4.69	4	1	0	588.57	5	4	5	4	1
19	4.4	4	0	0	455.53	5	5	5	5	1
20	4.42	4	0	0	329.05	5	5	4	5	1
21	4.48	4	1	0	415.07	5	5	5	4	1
22	4.87	4	0	1	593.19	1	5	4	5	2
23	4.37	4	0	1	699.59	1	4	4	3	2
24	4.82	4	0	0	517.49	3	5	4	3	2
25	4.42	4	1	1	575.61	5	5	5	5	2
26	4.93	4	1	0	678.92	5	5	5	4	1
27	4.99	4	1	1	505.5	1	3	5	5	2
28	4.69	4	1	1	487.76	5	5	5	5	2
29	4.42	4	1	1	582.1	5	5	5	4	2
30	4.67	4	1	0	463.68	5	1	4	5	2
31	4.63	4	0	1	484.88	5	5	5	5	2
32	4.52	4	0	0	515.53	5	5	5	5	2
33	4.24	4	0	1	466.69	2	5	4	4	2
34	4.22	4	0	0	505.92	5	5	5	5	2
35	4.54	4	0	0	535.47	5	3	5	5	2
36	4.79	4	0	0	486.95	5	4	4	5	2
37	4.08	4	0	1	373.1	5	5	5	5	1
38	4.92	4	0	0.5	421.51	5	5	5	5	1
39	4.04	4	0	0.5	628.89	5	5	5	5	1
40	4.44	4	0	1	566.45	4	5	5	5	1
41	4.81	4	0	1	423.35	5	4	4	5	1
42	4.55	4	0	1	571.8	3	3	4	4	1
43	4.27	4	1	0	443.68	5	5	5	5	1
44	4.72	4	1	0.5	479.78	2	5	4	5	1
45	4.85	4	1	0.5	511.33	4	4	5	5	1
46	4.92	4	1	0.5	452.61	5	5	5	5	1
47	4.74	4	0	1	456.95	4	5	5	5	2
48	4.33	4	0	1	505.53	5	5	4	5	1
49	4.59	4	1	1	577.61	3	3	4	5	1
50	4.27	4	1	0.5	608.92	4	2	3	4	1
51	4.5	4	1	0	535.5	2	2	3	3	2
52	4.55	4	1	0	423.76	1	1	4	4	1
53	4.67	4	1	0	566.1	1	1	4	3	2
54	4.89	4	0	1	423.68	4	3	5	5	1
55	5.47	5	1	0.5	477.76	5	5	5	5	2
56	5.14	5	1	1	456.64	5	5	4	5	2
57	5.46	5	1	0	423.06	5	5	5	5	2
58	5.68	5	1	0	428.4	5	5	5	5	1
59	5.68	5	1	0.5	490.135	5	5	5	3	2
60	5.53	5	1	0	601.909	4	4	4	3	2
61	5.55	5	1	0	451.113	5	5	5	5	1
62	5.63	5	1	0	369.135	5	5	5	5	1
63	5.88	5	1	1	459.353	1	5	5	4	2
64	5.46	5	1	1	358.288	4	5	5	5	2
65	5.63	5	1	0	406.804	4	4	5	4	1
66	5.63	5	1	1	476.6	2	5	5	4	1
67	5.8	5	1	0	563.83	5	4	5	5	2
68	5.46	5	1	0	448.577	5	5	5	5	2
69	5.8	5	1	0	494.098	5	5	5	4	2
70	5.96	5	0	1	606.438	3	5	5	5	2
71	5.8	5	0	1	311.444	2	4	5	5	2
72	5.38	5	0	1	561	5	5	4	5	2
73	5.71	5	0	1	567.444	5	5	4	3	2
74	5.13	5	0	1	689.643	4	5	4	4	2
75	5.63	5	0	1	485	5	1	5	5	2
76	5.38	5	0	1	420.444	3	4	5	4	1
77	5.46	5	0	0.5	280.833	5	5	4	3	1
78	5.55	5	0	0.5	436.278	5	4	5	5	1
79	5.8	5	0	0	566.588	5	5	3	4	1
80	5.88	5	0	1	335.765	5	3	5	5	1
81	5.63	5	0	0	372.467	5	4	5	5	1
82	5.71	5	0	0	316.438	5	5	5	5	1
83	5.24	5	1	0	645.022	3	5	5	4	2
84	5.24	5	1	1	422.38	5	4	2	3	1
85	5.03	5	1	0	367.423	2	5	5	5	1
86	5.17	5	0	1	566.28	5	5	5	5	2
87	5.14	5	0	1	437.34	4	5	5	5	2
88	5.06	5	0	1	561.55	5	5	4	5	2
89	5.05	5	0	1	488.62	5	5	4	4	1
90	5.15	5	0	1	351.98	5	3	5	5	2
91	5.12	5	0	1	330.98	5	5	5	5	1
92	5.15	5	0	0.5	435.12	3	5	5	5	1
93	5.14	5	0	1	466.45	5	5	5	5	2
94	5.07	5	0	1	436.69	3	4	5	5	2
95	5.18	5	0	0	432.6	4	3	4	4	2
96	5.94	5	0	0	404.38	1	5	5	5	1
97	5.48	5	0	0	388.29	5	5	4	5	1
98	5.91	5	1	1	417.57	5	5	5	5	1
99	5.72	5	1	1	388.79	4	4	4	5	2
100	5.43	5	1	1	387.6	5	5	5	5	1
101	5.09	5	1	0	454.38	5	5	5	5	2
102	5.18	5	1	1	409.75	1	5	5	5	2
103	5.8	5	1	0.5	561.55	5	4	5	4	1
104	5.21	5	1	0.5	400.75	2	3	3	4	2
105	5.78	5	1	0.5	541.55	2	4	4	5	2
106	6.05	6	0	1	675.172	4	5	4	4	2
107	6.21	6	0	1	355.615	1	1	5	4	1
108	6.3	6	1	1	338.829	5	5	5	5	1
109	6.33	6	0	1	522.294	4	5	4	3	1
110	6.56	6	0	0.5	331.731	3	5	3	3	1
111	6.25	6	0	0.5	383.923	5	5	4	5	1
112	6.12	6	0	1	488.277	5	5	5	5	1
113	6.42	6	1	0	503.11	5	4	4	5	1
114	6.44	6	1	0	453.9	5	5	5	5	1
115	6.24	6	1	0	389.31	4	3	4	4	1
116	6.28	6	1	1	421.54	5	5	5	5	1
117	6.43	6	1	1	345.79	1	5	4	5	2
118	6.26	6	1	1	398.6	5	5	4	4	1
119	6.53	6	1	1	464.38	5	3	5	4	2
120	6.13	6	0	1	432.75	5	5	3	5	2
121	6.09	6	0	0	488.33	2	4	4	4	2
122	6.03	6	0	1	567.14	5	5	4	4	2
123	6.32	6	0	0	478.62	5	3	4	4	2
124	6.14	6	0	1	355.99	2	1	5	5	2
125	6.1	6	0	0.5	476.45	5	5	5	5	1
126	6.25	6	0	1	496.13	5	5	5	5	1
127	6.19	6	0	1	606.44	5	5	5	5	1
128	6.13	6	0	1	563.02	5	3	5	5	2
129	6.23	6	0	1	479.37	5	5	3	3	2
130	6.32	6	0	1	388.6	1	5	5	5	1
131	6.65	6	0	1	421	5	4	5	5	1
132	6.35	6	0	1	453.91	1	5	5	5	2
133	6.23	6	1	1	423.02	5	5	5	5	2
134	6.23	6	1	0.5	347.08	4	5	5	5	2
135	6.22	6	1	0	517.38	5	5	4	5	2
136	6.18	6	1	0	304.06	5	5	3	3	2
137	6.24	6	1	1	375.42	5	5	5	4	2
138	6.18	6	1	0.5	411.44	5	5	5	5	2
139	6.24	6	1	0.5	443.18	5	5	5	5	2
140	6.39	6	1	1	404.67	5	5	5	4	2
141	6.19	6	1	0.5	387.38	2	3	4	5	1
142	6.1	6	1	0.5	601.35	3	5	4	4	1
143	6.07	6	0	0.5	283.08	5	5	5	5	1
144	6.08	6	1	0	423.08	3	5	5	4	1
145	6.16	6	1	1	307.38	5	5	4	5	1
146	6.58	6	0	1	420.9	5	5	5	5	1
147	6.34	6	0	1	479.54	1	5	4	4	2
148	6.03	6	0	1	457.02	3	5	3	4	1
149	6.41	6	1	0	476.07	4	5	5	5	2
150	6.22	6	1	0.5	355.48	3	4	5	5	2
151	6.1	6	1	1	522.36	5	5	5	5	2
152	6.27	6	1	1	455.38	3	5	4	5	2
153	6.16	6	0	0.5	414.51	5	5	4	5	2

## Sheet: Sheet1
ID=编号	age=月龄	A=年龄组	H=损耗类型	T=时间压力分组 1：有压力，0:无压力	Y=助人计分	Y2=助人类型 0：不助人；1：提示助人；2：主动助人	R==损耗任务反应时	P=疲累	D=难度	B=助人前情绪	E=助人后情绪	S=性别 1：男；2：女
