# Supplementary material for: The effect of time pressure and ego depletion on young children’s helping behavior
Source: Front Psychol. 2025 Apr 17;16:1584248. doi: 10.3389/fpsyg.2025.1584248 (PMC12043665; doi:10.3389/fpsyg.2025.1584248)
Supplement: Supplementary file 1 [file Data_Sheet_1.zip › Data Sheet 1/Data-2.xlsx]

## Sheet: data
ID	S	age	A	H	F	P	X
1	1	5.5	5	1	506.17	3	0.5
2	1	5.2	5	1	435.1	5	0.5
3	1	5.39	5	1	460.29	3	0
4	2	5.7	5	1	529.09	2	0
5	1	5.52	5	0	468.14	5	0
6	2	5.56	5	1	515.61	2	1
7	1	5.33	5	1	485.22	1	0
8	2	5.68	5	1	575.78	2	0
9	1	5.11	5	0	566.28	1	1
10	1	5.55	5	0	437.34	4	1
11	2	5.34	5	1	644.56	1	0
12	1	5.28	5	1	486.27	2	0
13	1	5.41	5	0	488.62	5	1
14	1	5.92	5	0	351.98	3	1
15	2	5.79	5	0	330.98	2	0
16	2	5.33	5	0	435.12	4	1
17	2	5.25	5	0	466.45	1	0
18	2	5.36	5	0	436.69	5	1
19	2	5.64	5	0	432.6	1	0
20	2	5.26	5	1	470.43	5	1
21	1	5.38	5	1	493.15	5	0
22	2	4.35	4	0	543.28	5	0
23	2	4.38	4	0	604.83	1	0
24	2	4.57	4	0	647.78	4	0
25	1	5.9	5	0	404.38	3	1
26	1	5.8	5	0	438.84	5	1
27	2	5.51	5	0	480.79	4	0.5
28	2	5.38	5	0	458.93	5	1
29	2	5.25	5	0	345.42	5	1
30	2	5.4	5	0	420.04	5	1
31	2	5.68	5	0	388.29	5	1
32	2	5.75	5	0	417.57	3	1
33	2	5.34	5	0	388.79	5	1
34	1	5.35	5	0	387.6	2	1
35	1	5.46	5	0	454.38	3	1
36	1	5.45	5	1	680.27	2	0
37	1	5.57	5	1	448.86	4	1
38	2	4.44	4	0	472.26	3	1
39	1	4.55	4	1	588.89	1	0.5
40	1	4.55	4	1	648.68	1	0
41	1	4.2	4	0	329.82	3	1
42	2	4.21	4	0	664.49	3	0.5
43	2	4.53	4	0	524.12	4	1
44	1	4.55	4	0	484.44	1	0.5
45	1	4.49	4	0	546.13	4	1
46	1	4.72	4	0	463.66	5	1
47	2	4.46	4	1	648.68	5	0
48	1	4.69	4	1	512.87	5	0
49	1	4.19	4	1	677.2	2	0
50	2	4.69	4	1	644.69	1	1
51	1	4.28	4	1	537.45	1	0.5
52	2	4.44	4	1	619.28	1	0
53	2	4.71	4	0	470.51	5	1
54	2	4.4	4	0	579.04	5	1
55	2	4.63	4	0	588.57	5	1
56	2	4.44	4	0	576.78	4	0
57	1	4.63	4	0	483.31	5	0.5
58	1	4.78	4	0	516.27	5	1
59	1	4.7	4	0	512.63	5	1
60	2	4.38	4	0	619.44	4	1
61	1	5.11	5	0	352.6	5	1
62	1	4.27	4	0	429.28	4	0
63	2	5.19	5	0	535.5	5	1
64	1	4.4	4	1	456.12	5	0
65	1	4.4	4	1	534.75	1	0
66	2	5.89	5	0	484.25	1	1
67	2	5.9	5	1	586.09	4	1
68	1	4.31	4	1	720.4	1	0.5
69	1	4.13	4	1	527.09	1	0
70	1	4.32	4	1	554.9	1	0
71	1	4.53	4	1	694.6	5	0
72	1	4.38	4	1	705.06	1	0
73	1	4.31	4	1	648.9	5	0
74	2	4.01	4	1	494.91	1	0
75	1	4.6	4	0	522.15	5	0.5
76	2	4.36	4	0	708.82	5	1
77	2	4.18	4	0	534.74	1	1
78	2	4.23	4	1	686.14	5	1
79	2	4.59	4	1	555.87	3	0
80	2	4.38	4	1	688.16	1	1
81	2	4.12	4	1	825	2	1
82	2	4.28	4	1	708.05	5	0
83	2	4.36	4	1	630.37	2	1
84	2	4.61	4	1	602.79	5	0
85	2	4.28	4	1	720.4	1	0.5
86	2	4.44	4	1	697.43	5	0
87	2	4.28	4	1	593.66	1	0
88	2	4.11	4	1	636.19	2	0
89	2	4.13	4	0	474.27	1	1
90	2	4.19	4	0	592.76	5	0.5
91	1	4.17	4	0	502.83	5	1
92	1	4.44	4	0	574.56	5	1
93	1	4.11	4	1	754.81	5	0
94	2	5.61	5	0	559.02	5	0.5
95	2	5.86	5	0	367.42	2	0.5
96	1	5.78	5	0	518.22	5	1
97	2	5.86	5	0	355.76	5	1
98	1	5.69	5	1	583.28	1	0
99	2	5.78	5	1	586.19	1	0
100	1	5.66	5	1	644.81	1	0
101	2	5.61	5	1	501.78	2	0
102	1	5.76	5	1	583.67	3	0
103	2	5.77	5	1	588.93	2	1
104	1	5.71	5	1	598.06	1	0
105	2	5.63	5	1	531.09	4	0
106	1	5.57	5	1	745.33	1	1
107	2	5.68	5	1	627.94	1	0
108	2	5.73	5	1	554.23	2	1
109	2	5.62	5	1	805.93	1	1
110	2	5.78	5	1	565.61	3	0
111	1	5.86	5	1	423.23	1	0
112	1	4.86	4	0	426.76	5	1
113	2	4.74	4	0	425.2	5	1
114	1	4.88	4	0	455.53	1	0
115	1	4.86	4	1	615.1	2	0.5
116	1	4.78	4	1	611.44	1	0
117	1	4.86	4	1	573.86	5	0
118	1	4.81	4	1	535.92	5	0
119	2	4.78	4	1	619.51	5	0
120	2	4.96	4	0	329.05	5	1
121	2	4.78	4	1	588.33	2	1
122	2	4.88	4	0	415.07	5	1
123	2	5.01	5	1	534.28	5	1
124	1	5.04	5	1	505.76	1	0
125	2	5.01	5	1	445.38	5	0.5
126	1	5.03	5	0	531.67	5	1
127	1	5.02	5	0	417.27	5	0.5
128	1	5.1	5	0	538.37	5	1
129	2	5.08	5	0	461.08	4	1
130	1	4.86	4	0	446.27	5	1
131	1	4.99	4	0	412.96	5	1
132	1	4.76	4	1	411.84	3	0
133	1	5.14	5	1	506.1	5	1
134	1	5.47	5	1	477.36	3	1
135	1	4.83	4	0	417.28	5	1
136	2	4.4	4	0	446.37	4	1
137	2	4.46	4	1	534.76	2	0
138	2	4.33	4	1	643.35	1	0
139	1	4.36	4	0	403.36	5	0
140	1	4.28	4	0	441.62	4	0
141	1	4.78	4	0	386.75	4	0
142	1	5.61	5	1	589.75	1	1
143	2	5.86	5	1	708.5	3	1
144	2	5.78	5	1	739.185	2	1
145	2	5.51	5	0	407.49	4	0
146	1	5.2	5	0	459.77	5	0
147	2	6.34	6	1	460.04	2	1
148	2	6.21	6	1	691.64	1	1
149	2	6.36	6	1	644.35	1	1
150	2	6.54	6	1	660.5	4	1
151	2	6.2	6	1	738.58	5	1
152	2	6.35	6	1	679.88	1	1
153	2	6.26	6	1	461.21	5	1
154	2	6.36	6	1	707.1	4	1
155	2	6.19	6	1	804.65	1	1
156	2	6.18	6	1	524.86	2	1
157	2	6.38	6	1	545.91	1	1
158	2	6.21	6	1	684	5	1
159	2	6.57	6	1	568.97	5	0
160	2	6.48	6	1	497.33	2	0.5
161	1	6.26	6	1	599.77	1	1
162	1	6.49	6	1	554.05	4	1
163	1	6.36	6	1	683.77	4	0
164	1	6.1	6	1	445.74	5	1
165	1	6.25	6	1	660.2	5	0
166	1	6.37	6	1	495.95	1	1
167	1	6.51	6	1	618.21	3	1
168	1	6.03	6	1	646.42	2	1
169	1	6.19	6	1	574.98	1	1
170	1	6.11	6	1	581.13	5	0
171	1	6.19	6	1	579.38	5	0
172	1	6.24	6	1	612.43	3	0
173	1	6.33	6	1	548.61	2	0
174	1	6.09	6	0	414.68	5	1
175	1	6.01	6	0	461.3	5	1
176	1	6.02	6	0	435.04	5	1
177	1	6	6	0	470.86	5	1
178	1	6.18	6	0	371.13	3	1
179	1	6.29	6	0	412.46	1	1
180	1	6.32	6	0	435.95	3	0.5
181	1	6.57	6	0	251.53	5	1
182	1	6.55	6	0	443.21	4	1
183	1	6.57	6	0	241.19	5	1
184	1	6.52	6	0	577.14	4	1
185	1	6.27	6	0	488.28	5	1
186	2	6.04	6	0	574.75	1	1
187	2	6.13	6	0	426.62	1	0
188	2	6.3	6	0	386.5	5	0.5
189	2	6.51	6	0	459.98	3	1
190	2	6.43	6	0	462.42	5	1
191	2	6.64	6	0	395.35	5	0.5
192	2	6.56	6	0	405.57	4	1
193	2	6.2	6	0	413.15	3	1
194	2	6.39	6	0	570.02	5	1
195	2	6.03	6	0	456.72	4	1
196	2	6.11	6	0	537.26	5	1
197	2	6.11	6	0	522.29	3	0
198	2	6.03	6	0	331.731	5	1
199	2	6.56	6	0	318.98	5	1
200	2	6.47	6	0	382.75	5	1
201	2	6.34	6	0	434.51	4	0.5
202	1	6.49	6	1	683.77	5	0
203	1	6.05	6	1	550.53	4	0
204	1	6.05	6	1	462.88	2	0
205	1	6.25	6	1	669.79	4	0
206	1	6.24	6	1	666.56	5	0
207	1	6.08	6	1	417.08	5	1
208	1	6.09	6	1	515.23	3	1
209	2	6.57	6	0	398.75	5	0
210	1	6.44	6	0	350.11	4	0
211	1	6.24	6	0	503.58	5	0
212	2	6.25	6	0	404.15	2	0
213	1	5.97	5	0	458.08	5	0
214	2	5.19	5	1	588.02	1	1
215	2	5.35	5	1	609.77	5	1
216	1	6.44	6	0	484.37	3	1
217	1	6.23	6	1	590.94	5	1
218	1	6.32	6	1	451.57	2	1
219	2	5.13	5	1	501.05	1	1
220	2	6.27	6	0	414.13	5	1
221	2	6.34	6	0	452.77	4	1

## Sheet: Sheet1
ID	S=性别 1 ：男，2：女	age	A=age group	H=Self-control resource depletion 1：High depletion，0:Low depletion	F=reaction time	P=degree of fatigue 5:very tired	X=Help score
