# Supplementary material for: The effect of time pressure and ego depletion on young children’s helping behavior
Source: Front Psychol. 2025 Apr 17;16:1584248. doi: 10.3389/fpsyg.2025.1584248 (PMC12043665; doi:10.3389/fpsyg.2025.1584248)
Supplement: Supplementary file 1 [file Data_Sheet_1.zip › Data Sheet 1/Experiment 1.R]

# 1. 加载必要的包  
library(readxl)   # 用于读取Excel文件  
library(ggplot2)  # 用于可视化  
library(car)      # 用于回归诊断  
library(carData)  # 载入包  
library(dplyr)     # 数据处理
# 2. 读取数据  
data <- read_excel("D:/Desktop/张人元20250118-zhang/data2.xlsx")
# 3. 数据预处理  
data$T <- as.factor(data$T)   # 时间压力类型（T）转换为因子变量  
data$age <- as.numeric(data$age)  # 年龄（age）为连续变量  
data$Y <- as.numeric(data$Y)  # 助人得分（Y）为连续变量  
data$A <- as.factor(data$A)   # 年龄组（A）转换为因子变量 
# 4. 描述性统计  
# 查看数据结构和分布  
summary(data)  

# 2. 描述性统计分析
# 2.1 总体描述性统计
desc_overall <- summary(data$Y)
print("总体描述性统计:")
print(desc_overall)


# 计算年龄的平均值和标准差  
mean_age <- mean(data$age, na.rm = TRUE)  # 计算均值，na.rm = TRUE表示忽略缺失值  
sd_age <- sd(data$age, na.rm = TRUE)      # 计算标准差，na.rm = TRUE表示忽略缺失值  

# 输出结果  
cat("年龄的平均值:", mean_age, "\n")  
cat("年龄的标准差:", sd_age, "\n")  
) 
# 时间压力（T）的描述性统计  
desc_stats_T <- data %>%  
  group_by(T) %>%  
  summarise(  
    mean_Y = mean(Y, na.rm = TRUE),  
    sd_Y = sd(Y, na.rm = TRUE),  
    median_Y = median(Y, na.rm = TRUE),  
    min_Y = min(Y, na.rm = TRUE),  
    max_Y = max(Y, na.rm = TRUE),  
    n = n(),  
    se_Y = sd_Y / sqrt(n)  # 标准误  
  )  
print("时间压力组描述性统计:")  
print(desc_stats_T)  

# 年龄组（A）的描述性统计  
age_stats_by_group <- data %>%
group_by(A) %>% # 按年龄组分组
summarise(
    mean_age = mean(age, na.rm = TRUE), # 年龄均值
    sd_age = sd(age, na.rm = TRUE), # 年龄标准差
    n = n() # 样本量
  )
print("按年龄组的年龄描述性统计：")
print(age_stats_by_group)

# 2.2 分组描述性统计
desc_stats <- data %>%
  group_by(A, T) %>%
  summarise(
    mean_Y = mean(Y, na.rm = TRUE),
    sd_Y = sd(Y, na.rm = TRUE),
    median_Y = median(Y, na.rm = TRUE),
    min_Y = min(Y, na.rm = TRUE),
    max_Y = max(Y, na.rm = TRUE),
    n = n()
  )
print("分组描述性统计:")
print(desc_stats)

# 3. 正态性检验
# 3.1 Shapiro-Wilk正态性检验
normality_test <- data %>%
  group_by(A, T) %>%
  summarise(
    shapiro_test = list(shapiro.test(Y)),
    .groups = 'drop'
  ) %>%
  mutate(
    statistic = sapply(shapiro_test, `[[`, "statistic"),
    p_value = sapply(shapiro_test, `[[`, "p.value")
  )

print("Shapiro-Wilk正态性检验结果:")
print(normality_test)


# 4. 方差齐性检验
# Levene's Test
levene_test <- leveneTest(Y ~ interaction(A, T), data = data)
print("Levene方差齐性检验结果:")
print(levene_test)


# 方差分析结果 
model <- aov(Y ~ A * T, data = data) 
anova_result <- summary(model)  
print(anova_result) 


# 计算效应量 (Partial Eta Squared)  
# 方差分析模型  
model <- aov(Y ~ A * T, data = data)  

# 提取方差分析摘要  
anova_summary <- summary(model)  

# 手动计算 Partial Eta Squared  
# 公式: η²p = SSeffect / (SSeffect + SSerror)  

# 年龄效应  
SS_age <- anova_summary[[1]][1,2]  # 年龄的平方和  
SS_error <- anova_summary[[1]][4,2]  # 残差平方和  
eta_squared_age <- SS_age / (SS_age + SS_error)  

# 时间压力效应  
SS_time <- anova_summary[[1]][2,2]  # 时间压力的平方和  
eta_squared_time <- SS_time / (SS_time + SS_error)  

# 交互作用效应  
SS_interaction <- anova_summary[[1]][3,2]  # 交互作用的平方和  
eta_squared_interaction <- SS_interaction / (SS_interaction + SS_error)  

# 打印结果  
cat("Partial Eta Squared (η²p):\n")  
cat("年龄主效应: ", round(eta_squared_age, 4), "\n")  
cat("时间压力主效应: ", round(eta_squared_time, 4), "\n")  
cat("交互作用: ", round(eta_squared_interaction, 4), "\n")

# 3.3年龄的事后比较，使用emmeans()函数进行成对比较  
library(emmeans)  

# 1. 时间压力（T）的Tukey检验  
T_tukey <- emmeans(model, specs = "T")  
T_contrast <- contrast(T_tukey, method = "tukey")  
print(T_contrast)  

# 2. 年龄（A）的Tukey检验  
A_tukey <- emmeans(model, specs = "A")  
A_contrast <- contrast(A_tukey, method = "tukey")  
print(A_contrast)  


# 方法1：简单效应分析  
library(emmeans)  
library(tidyverse)

simple_effects <- emmeans(model, specs = ~ A | T)  
pairs_results <- pairs(simple_effects, adjust = "tukey")  

# 查看结果  
summary(pairs_results)  

simple_effects <- emmeans(model, specs = ~ T | A)  
pairs_results <- pairs(simple_effects, adjust = "tukey")  

# 查看结果  
summary(pairs_results)  


library(ggplot2)  
library(dplyr)  

# 计算均值和标准误  
summary_data <- data %>%  
  group_by(A, T) %>%  
  summarise(  
    mean_Y = mean(Y),  
    se_Y = sd(Y) / sqrt(n())  # 标准误  
  )  

# 柱形图with误差线  
ggplot(summary_data, aes(x = A, y = mean_Y, fill = T)) +  
  geom_bar(stat = "identity", position = position_dodge(0.9), width = 0.8) +  
  geom_errorbar(  
    aes(ymin = mean_Y - se_Y, ymax = mean_Y + se_Y),  
    position = position_dodge(0.9),  
    width = 0.25  
  ) +  
  labs(  
    title = "因变量Y的均值比较",  
    subtitle = "按年龄组和时间压力划分",  
    x = "年龄组",  
    y = "因变量Y均值",  
    fill = "时间压力"  
  ) +  
  theme_minimal() +  
  theme(  
    plot.title = element_text(hjust = 0.5),  
    plot.subtitle = element_text(hjust = 0.5)  
  ) +  
  scale_fill_brewer(palette = "Set1") +  
  # 设置Y轴刻度从0到1，每0.25一个刻度  
  scale_y_continuous(  
    limits = c(0, 1),  
    breaks = seq(0, 1, by = 0.25)  
  )  

# 柱形图with误差线  
ggplot(summary_data, aes(x = A, y = mean_Y, fill = T)) +  
  geom_bar(stat = "identity", position = position_dodge(0.9), width = 0.8) +  
  geom_errorbar(  
    aes(ymin = mean_Y - se_Y, ymax = mean_Y + se_Y),  
    position = position_dodge(0.9),  
    width = 0.25  
  ) +  
  labs(  
    x = "年龄组",  
    y = "因变量Y均值",  
    fill = "时间压力"  
  ) +  
  theme_minimal() +  
  theme(  
    plot.title = element_text(hjust = 0.5),  
    plot.subtitle = element_text(hjust = 0.5)  
  ) +  
  scale_fill_brewer(palette = "Set1", direction = -1) +  # 添加 direction = -1 反转颜色  
  scale_y_continuous(  
    limits = c(0, 1),  
    breaks = seq(0, 1, by = 0.25)  
  )  
# 6. 多元线性回归模型
# 方法1：使用连续变量年龄Y和分类变量H
regression_model <- lm(Y ~ age + T, data = data)
summary(regression_model)

# 7. 方法2：包含交互项
interaction_model <- lm(Y ~ age * T, data = data)
summary(interaction_model)

# 8. 模型诊断
# 残差分析
par(mfrow = c(2, 2))
plot(regression_model)

# 9. 模型比较
anova(regression_model, interaction_model)

# 10. 预测
# 使用模型进行预测
# 检查原始数据的因子水平
print("原始数据H的水平:")
print(levels(data$T))

# 正确的预测数据准备
new_data <- data.frame(
  age = c(4.5, 5.5), 
  T = factor(c("无压力", "有压力"), levels = levels(data$T))
)

# 预测
predictions <- predict(regression_model, 
                       newdata = new_data, 
                       interval = "confidence")

# 打印预测结果
print("预测结果:")
print(predictions)


library(ggplot2)
library(dplyr)

# 创建预测数据
pred_data <- expand.grid(
  age = seq(min(data$age), max(data$age), length.out = 100),
  T = levels(data$T)
)

# 预测
pred_data$predicted <- predict(interaction_model, newdata = pred_data)

# 计算标准误差
pred_data$se <- predict(interaction_model, newdata = pred_data, se.fit = TRUE)$se.fit

# 计算置信区间
pred_data <- pred_data %>%
  mutate(
    lower = predicted - 1.96 * se,
    upper = predicted + 1.96 * se
  )


# 绘制交互效应图  
ggplot(pred_data, aes(x = age, y = predicted, color = T, fill = T)) +  
  geom_line(size = 1) +  
  geom_ribbon(aes(ymin = lower, ymax = upper), alpha = 0.2, linetype = "blank") +  
  labs(  
    title = "年龄与时间压力对助人得分的交互效应",  
    x = "年龄（连续变量）",  
    y = "助人得分",  
    color = "时间压力",  
    fill = "时间压力"  
  ) +  
  scale_color_manual(values = c("#0066CC", "#FF3366")) +  
  scale_fill_manual(values = c("#0066CC", "#FF3366")) +  
  theme_minimal(base_size = 15) +  
  theme(legend.position = "right")
