# Supplementary material for: The effect of time pressure and ego depletion on young children’s helping behavior
Source: Front Psychol. 2025 Apr 17;16:1584248. doi: 10.3389/fpsyg.2025.1584248 (PMC12043665; doi:10.3389/fpsyg.2025.1584248)
Supplement: Supplementary file 1 [file Data_Sheet_1.zip › Data Sheet 1/Experiment 2.R]

# 0. 环境准备与库加载

library(dplyr)     # 数据处理
library(ggplot2)   # 数据可视化
library(car)       # 方差分析
library(emmeans)   # 事后检验和简单效应分析
library(ggpubr)    # 图形增强
library(reshape2)  # 数据重塑
library(readxl)   # 用于读取Excel文件
library(agricolae)  # 用于事后检验
library(rstatix)  
# 1. 数据导入与预处理
data<- read_excel("D:/Desktop/张人元20250118-zhang/data-2 0217.xlsx")
# 将分类变量转换为因子
data$A <- factor(data$A, levels = c(4, 5, 6), labels = c("4岁", "5岁", "6岁"))
data$H <- factor(data$H, levels = c(0, 1), labels = c("低损耗", "高损耗"))
data$X <- as.numeric(data$X)  # 助人得分（X）为连续变量

# 计算年龄的平均值和标准差  
mean_age <- mean(data$age, na.rm = TRUE)  # 计算均值，na.rm = TRUE表示忽略缺失值  
sd_age <- sd(data$age, na.rm = TRUE)      # 计算标准差，na.rm = TRUE表示忽略缺失值  

# 输出结果  
cat("年龄的平均值:", mean_age, "\n")  
cat("年龄的标准差:", sd_age, "\n")  
# 分组正态性检验  
# 1. Shapiro-Wilk检验  
shapiro_results <- by(data$P, data$H, shapiro.test)  
print(shapiro_results)

# 方差齐性检验代码  
# Levene检验  
levene_result <- leveneTest(P ~ H, data = data)  
print("Levene方差齐性检验结果:")  
print(levene_result)  

# 分组方差齐性检验  
# Levene检验  
levene_result <- leveneTest(P ~ H, data = data)  
print(levene_result)  

# 操作性检验
# 1. Kruskal-Wallis秩和检验  
kw_result <- kruskal.test(P ~ H, data = data)  
print(kw_result)  

# 2. 事后多重比较 - Dunn检验  

dunn_test <- data %>%  
  dunn_test(P ~ H, p.adjust.method = "bonferroni")  
print(dunn_test)  

# 打印对比结果  
print(h_contrast)  


# 2. 描述性统计分析
# 2.1 总体描述性统计
desc_overall <- summary(data$X)
print("总体描述性统计:")
print(desc_overall)

# 2.2 分组描述性统计
desc_stats <- data %>%
  group_by(H, A) %>%
  summarise(
    mean_X = mean(X, na.rm = TRUE),
    sd_X = sd(X, na.rm = TRUE),
    median_X = median(X, na.rm = TRUE),
    min_X = min(X, na.rm = TRUE),
    max_X = max(X, na.rm = TRUE),
    n = n()
  )
print("分组描述性统计:")
print(desc_stats)

# 3. 正态性检验
# 3.1 Shapiro-Wilk正态性检验
normality_test <- data %>%
  group_by(H, A) %>%
  summarise(
    shapiro_test = list(shapiro.test(X)),
    .groups = 'drop'
  ) %>%
  mutate(
    statistic = sapply(shapiro_test, `[[`, "statistic"),
    p_value = sapply(shapiro_test, `[[`, "p.value")
  )

print("Shapiro-Wilk正态性检验结果:")
print(normality_test)


# 4. 方差齐性检验
# Levene's Test
levene_test <- leveneTest(X ~ interaction(H, A), data = data)
print("Levene方差齐性检验结果:")
print(levene_test)


# 方差分析结果 
model <- aov(X ~ H * A, data = data) 
anova_result <- summary(model)  
print(anova_result) 

# 3.3年龄的事后比较，使用emmeans()函数进行成对比较  
library(emmeans)  

# 1. 自我控制资源损耗（H）的Tukey检验  
h_tukey <- emmeans(model, specs = "H")  
h_contrast <- contrast(h_tukey, method = "tukey")  
print(h_contrast)  

# 2. 年龄（A）的Tukey检验  
a_tukey <- emmeans(model, specs = "A")  
a_contrast <- contrast(a_tukey, method = "tukey")  
print(a_contrast)  


# 方法1：简单效应分析  
library(emmeans)  
library(tidyverse)  

# 检查交互作用的简单效应  
simple_effects <- emmeans(model, specs = ~ A | H)  
pairs_results <- pairs(simple_effects, adjust = "tukey")  

# 查看结果  
summary(pairs_results)  


#简单效应分析
simple_effects <- emmeans(model, ~ H | A)  # 计算H在每个A水平上的简单效应
pairs_results <- pairs(simple_effects, adjust = "tukey")  
# 查看简单效应结果
print(simple_effects)
# 查看成对比较的结果，包含p值
print(pairs_results)

library(ggplot2)  
library(dplyr)  

# 计算均值和标准误  
summary_data <- data %>%  
  group_by(A, H) %>%  
  summarise(  
    mean_X = mean(X),  
    se_X = sd(X) / sqrt(n())  # 标准误  
  )  

# 柱形图with误差线  
ggplot(summary_data, aes(x = A, y = mean_X, fill = H)) +  
  geom_bar(stat = "identity", position = position_dodge(0.9), width = 0.8) +  
  geom_errorbar(  
    aes(ymin = mean_X - se_X, ymax = mean_X + se_X),  
    position = position_dodge(0.9),  
    width = 0.25  
  ) +  
  labs(  
    x = "年龄组",  
    y = "因变量均值",  
    fill = "认知资源损耗"  
  ) +  
  theme_minimal(base_size = 12) +  
  theme(  
    plot.title = element_text(hjust = 0.5, face = "bold"),  
    axis.title = element_text(face = "bold"),  
    legend.position = "right"  
  ) +  
  scale_fill_manual(  
    values = c("#00A0C2", "#FF9991"),  # 蓝色和珊瑚红  
    labels = c("低损耗", "高损耗")  
  ) +  
  scale_y_continuous(  
    limits = c(0, 1),  
    breaks = seq(0, 1, by = 0.25)  
  )

# 多元回归分析：年龄和自我控制资源损耗对幼儿助人得分的影响

# 2. 数据预处理

# 3. 描述性统计
summary(data)


# 6. 多元线性回归模型
# 方法1：使用连续变量年龄Y和分类变量H
regression_model <- lm(X ~ age + H, data = data)
summary(regression_model)

# 7. 方法2：包含交互项
interaction_model <- lm(X ~ age * H, data = data)
summary(interaction_model)

# 8. 模型诊断
# 残差分析
par(mfrow = c(2, 2))
plot(regression_model)

# 9. 模型比较
anova(regression_model, interaction_model)

# 10. 预测
# 使用模型进行预测
# 检查原始数据的因子水平
print("原始数据H的水平:")
print(levels(data$H))

# 正确的预测数据准备
new_data <- data.frame(
  age = c(4.5, 5.5), 
  H = factor(c("无压力", "有压力"), levels = levels(data$H))
)

# 预测
predictions <- predict(regression_model, 
                       newdata = new_data, 
                       interval = "confidence")

# 打印预测结果
print("预测结果:")
print(predictions)


library(ggplot2)
library(dplyr)

# 创建预测数据
pred_data <- expand.grid(
  age = seq(min(data$age), max(data$age), length.out = 100),
  H = levels(data$H)
)

# 预测
pred_data$predicted <- predict(interaction_model, newdata = pred_data)

# 计算标准误差
pred_data$se <- predict(interaction_model, newdata = pred_data, se.fit = TRUE)$se.fit

# 计算置信区间
pred_data <- pred_data %>%
  mutate(
    lower = predicted - 1.96 * se,
    upper = predicted + 1.96 * se
  )

# 绘制交互效应图
ggplot(pred_data, aes(x = age, y = predicted, color = H, fill = H)) +  
  geom_line(size = 1) +  
  geom_ribbon(aes(ymin = lower, ymax = upper), alpha = 0.2, linetype = "blank") +  
  labs(  
    title = "年龄与自我控制资源损耗对助人得分的交互效应",  
    x = "年龄（连续变量）",  
    y = "助人得分",  
    color = "自我控制资源损耗",  
    fill = "自我控制资源损耗"  
  ) +  
  scale_color_manual(values = c("#0066CC", "#FF3366")) +  
  scale_fill_manual(values = c("#0066CC", "#FF3366")) +  
  scale_y_continuous(  
    limits = c(0, 1),      # Y轴范围从0到1  
    breaks = seq(0, 1, 0.25)  # 每0.2设置一个刻度  
  ) +  
  theme_minimal(base_size = 15) +  
  theme(legend.position = "right")
